# Supplementary material for: The newly developed genomic-SSR markers uncover the genetic characteristics and relationships of olive accessions
Source: PeerJ. 2020 Feb 13;8:e8573. doi: 10.7717/peerj.8573 (PMC7024576; doi:10.7717/peerj.8573)
Supplement: Supplemental Information 2 [file peerj-08-8573-s006.zip]

Archive with 22 entries (21 files):
- Peak maps/
- Peak maps/BFU0201.jpg
- Peak maps/BFU0202.jpg
- Peak maps/BFU0301.jpg
- Peak maps/BFU0308.jpg
- Peak maps/BFU0405.jpg
- Peak maps/BFU0510.jpg
- Peak maps/BFU0601.jpg
- Peak maps/BFU0602.jpg
- Peak maps/BFU0707.jpg
- Peak maps/BFU0803.jpg
- Peak maps/BFU0808.jpg
- Peak maps/BFU0902.jpg
- Peak maps/BFU1004.jpg
- Peak maps/BFU1008.jpg
- Peak maps/BFU1101.jpg
- Peak maps/BFU1204.jpg
- Peak maps/BFU1304.jpg
- Peak maps/BFU1309.jpg
- Peak maps/BFU1902.jpg
- Peak maps/BFU1908.jpg
- Peak maps/BFU2202.jpg
